# Supplementary material for: The Spatial Diffusion of Cherry Leaf Roll Virus Revealed by a Bayesian Phylodynamic Analysis
Source: Viruses. 2022 Oct 1;14(10):2179. doi: 10.3390/v14102179 (PMC9612246; doi:10.3390/v14102179)
Supplement: Supplementary file 1 [file viruses-14-02179-s001.zip]

Archive with 6 entries (6 files):
- .DS_Store
- Figure S1.pdf
- Figure S2.pdf
- Table S1.pdf
- Table S2.pdf
- Table S3.pdf
